# Supplementary material for: Gene expression analysis delineates the potential roles of multiple interferons in systemic lupus erythematosus
Source: Commun Biol. 2019 Apr 23;2:140. doi: 10.1038/s42003-019-0382-x (PMC6478921; doi:10.1038/s42003-019-0382-x)
Supplement: Supplementary file 4 — Supplementary Data 1–32 [file 42003_2019_382_MOESM4_ESM.xlsx]

## Sheet: Supplementary Data 1 
Data S1. SLE Datasets						Available on Gene Expression Omnibus (GEO) January 2019e	SLE disease information if not on GEO
Dataset	Sample Type	Sex	SLEDAI	SLE Patients	Healthy Controls	x
GSE88884 ILL1	WB	Female	Six to 27	813	10b	x
GSE88884 ILL2	WB	Female	Six to 40	807	7b	x
GSE45291	WB	Female	zero to 11	266	20	x	Michelle A. Petri
GSE22098*	WB	Female	unknown	24	15	x
GSE61635	WB	Female	unknown	64	30	x
GSE29536	WB	Female	unknown	27	41	x
GSE39088	WB	Female	Two to Ten	17	34	x	Bernard Lauwerys
GSE49454*	WB	Female	Zero to 26	49	10	x	Damien Chaussabel
GSE50772	PBMC	Female	Zero to 13	56	20	x
FDA PBMC	PBMC	Female	Zero to 25	30	6	f
GSE38351	CD14 Monocytes	Female	Zero - 24	12	12	x
GSE10325	CD4 T cells	Female	Two - 22	12	9	x	Laurie S. Davis
GSE10325	CD19 B cells	Female	Two - 22	14	9	x	Laurie S. Davis
GSE52471	DLE	5 Female, 2 Male	unknown	7	10	x
GSE72535	DLE	8 Female, 1 Male	Two	9	9	x
GSE36700a	Synovium	Female	unknown	4	4	x
GSE32591	Kidney Glomerulus Class II, III/IV	Mixed	unknown	30	14	x	Celine C. Berthier
GSE32591	Kidney Tubulointerstitium Class II, III/IV	Mixed	unknown	30	15	x	Celine C. Berthier
SLE Time Course Datasets
GSE72747	WB	9 Female, 1 Male	(Time 0) > 6	10	46c	x
GSE88885	WB	Female	(Time 0) > 6	86d	16	x
GSE88886	WB	Female	(Time 0) > 6	33d	12	x
* - Only adult SLE patients were used
a - Osteoarthritis samples are the control synovial tissue
b - Used only female controls
c - No controls were available for this set. GSE39088 Male and Female controls were used for this dataset
d - Patients on standard of care (SOC) therapy who were given placebo in a clinical study
e - https://www.ncbi.nlm.nih.gov/geo/
f - available in Labonte et al1

## Sheet: Supplementary Data 2
Data S2. Induced Transcripts in PBMC by IFN Treatment (Waddel et al)2						Overlap of Waddell2 et al Transcripts		Random Gr 1	Random Gr2	IFNB1 ALTERNATIVE PW Increased transcripts from Supplemental Data 3 from de Weerd, 20133 (converted from mouse to human gene symbols)
IFNA2	IFNB1	IFNW1	IFNG	IL12	TNF	IFN Core	TYPE I and TYPE II IFN Core	TYW3	SH3YL1	IFNB1 ALTERNATIVE PW
ACSL1	ACLY	ABCB10	ACLY	ACLY	ACLY	ACSL1	ACSL1	PID1	TARP	ACKR3
ADAR	ACSL1	ACLY	ACSL1	AKAP10	ACSL1	ADAR	AIM2	MXD4	VPS51	ACOD1
AGT	ADAM19	ACSL1	AFF2	APOL3	ADGRE2	AGT	APOL3	ARPC4	ARL2BP	ADORA2B
AIM2	ADAP2	ADAR	AIM2	BACH2	AK3	AIM2	ATF3	CD81	RPS28	AEN
AKAP2	ADAR	ADM	AKAP10	BRCA2	AKAP10	AKAP2	CASP1	TPM3	NSA2	AMBP
APOBEC3B	ADGRE2	AGT	APOL3	CALD1	AMPD3	APOBEC3B	CASP10	TBC1D31	ACYP2	ARG1
APOBEC3G	ADM	AIM2	ATF3	CASK	APOL3	APOBEC3G	CCL8	ASF1A	SPOUT1	ARG2
APOL3	AFF3	AKAP10	ATM	CASP1	ARID3A	APOL3	CCND2	HMGN2	HIVEP2	ARHGAP31
ATF3	AGT	AKAP2	C1QB	CCR5	ARSE	ATF3	CD38	SNX1	SDR39U1	ASPA
ATF5	AIM2	ALOX12	C4A	CDKN3	ASAP1	ATF5	CDKN1A	AASDHPPT	BRIX1	B4GALT5
BAG1	AKAP10	ANXA4	CALD1	CXCL10	B4GALT5	BAG1	CFB	LOC284023	FBXO21	BCL3
BARD1	AKAP2	APOBEC3B	CASP1	CXCR3	BCL2A1	BARD1	CXCL10	EEF2	PEBP1	BYSL
BCL7B	ALOX12	APOBEC3G	CASP10	CYBB	BHLHE41	BCL7B	CXCL11	HIC2	PAOX	CA13
BLVRA	ALOX5	APOL3	CCL8	DEFA1	BHMT	BLVRA	EDN1	SSR2	JADE1	CAMKK2
BRCA1	ANXA4	ATF3	CCND2	ETAA1	BIRC3	BRCA1	EPB41	ZNF830	POGLUT1	CCL2
BRCA2	APOBEC3B	ATF5	CCR5	FASLG	BRCA1	BRCA2	ETV4	FAM84B	DENND2D	CCL3L3
BST2	APOBEC3G	ATM	CD38	FBXL2	CALD1	BST2	F8	UTP23	TMEM8B	CCL4
BUB1	APOL3	B4GAT1	CDKN1A	FCER2	CASP1	CAD	GADD45B	MIB2	EXOSC1	CCL7
C2	ATF3	BAG1	CFB	FCGR1A	CASP10	CAMK2A	GBP1	TMEM177	TMEM14B	CCRL2
CACNA1A	ATF5	BARD1	CKB	GBP1	CCL15	CASP1	GBP2	HNRNPC	FAM159A	CD14
CAD	ATM	BCL11A	CLEC10A	GBP2	CCL20	CASP10	GCH1	NPC1	SLC2A4RG	CD207
CAMK2A	ATP13A1	BCL7B	CPT1B	GLS	CCL23	CASP5	GCNT1	ANAPC10	DDX1	CD86
CASP1	B4GAT1	BLVRA	CSF2RB	GNPDA1	CCL3L1	CBR1	GLS	ZNF362	PHF5A	CDC42EP2
CASP10	BAG1	BLZF1	CTNND2	GSTM5	CD37	CBWD1	HBG2	WDR82	VKORC1	CDKN1A
CASP5	BAK1	BRCA1	CXCL10	GZMB	CD38	CCL13	IDO1	PRPF8	PSMC5	CDR2
CBR1	BARD1	BRCA2	CXCL11	HHEX	CD83	CCL7	IFI27	RASSF1	MAEA	CLEC4E
CBWD1	BCL11A	BRD4	CYBB	HP	CDKN3	CCL8	IFI44	EIF5	KDSR	CLEC6A
CCL13	BCL7B	BST2	EDN1	HSPA6	CKB	CCNA1	IL15	MIS12	FKBP4	COQ10B
CCL7	BGN	C3AR1	EPB41	IFNG	CR2	CCND2	IL15RA	RPL15	LINC01278	CRYAA
CCL8	BLNK	CAD	ETAA1	IL16	CTNND2	CD2AP	JAK2	MSX2P1	SECISBP2L	CSTA
CCNA1	BLVRA	CALD1	ETV4	IL18BP	CXCL1	CD38	LAP3	ZC3H8	ALKBH2	CTPS1
CCND2	BLZF1	CAMK2A	F8	IL18R1	CXCL2	CD4	LMNB1	HNRNPR	UBE2N	CXCL2
CD2AP	BRCA1	CAPN2	FAS	IL1A	CXCL3	CD69	CXCL9	IDH3B	SLC3A2	CXCL3
CD38	BRCA2	CASK	FBLN1	INPP5D	CXCL8	CDKN1A	MRPS15	HPS5	CEP41	DNMT3L
CD4	BST2	CASP1	FBXL2	INSIG1	CYP27B1	CFB	MSR1	KRT10	LYPLAL1	DOT1L
CD69	BUB1	CASP10	FCGR1A	IRF1	DAB2	CHKA	NKTR	MIEF1	OXCT1	DRAM1
CDC42EP1	C3AR1	CASP5	FLII	KLF2	EBI3	CNTN6	NR3C1	RNF144A	RANGAP1	DUSP16
CDK4	CACNA1A	CBR1	GADD45B	KRT8	EGR1	COL3A1	OAS1	NMD3	SRSF4	EEF1E1
CDKN1A	CAD	CBWD1	GBP1	LIMK1	EGR2	CTSL	OAS3	SF3B4	NENF	EPHA4
CFB	CALD1	CCL13	GBP2	LINC00597	EPB41	CXCL10	PSMB9	FAM50A	VDAC3	ETS2
CH25H	CAMK2A	CCL3L1	GCH1	LY75	EREG	CXCL11	PTCH1	EEF2K	SLC30A5	EXOC3L4
CHKA	CAPN2	CCL7	GCNT1	MMP25	ETAA1	CXCL9	RGS1	FAM175B	ZNF275	F3
CNTN6	CASP1	CCL8	GLS	NIN	F3	CXCR2	SERPING1	ZNF485	PHF10	FAM20C
COL3A1	CASP10	CCNA1	GSTM5	NLRP1	FABP1	CYP2J2	SOCS1	MCM7	ACD	FCRL5
CTSL	CASP5	CCND2	HBG2	PCDH9	FBXL2	DEFB1	SP100	DHX32	HSCB	FFAR2
CXCL10	CBR1	CCR1	HHEX	SELL	FCER2	DLL1	STAT1	NDUFC1	ZNF485	FMNL2
CXCL11	CBWD1	CCR5	HP	SERPIND1	FCGR2A	DSC2	STAT2	ACO1	PPP1R11	FPR2
CXCR2	CCL13	CCR7	ICAM1	SLAMF1	FLJ11129	DUSP5	STX11	FASTKD2	MCM7	GFPT1
CYP2J2	CCL3L1	CCRL2	IDO1	SOCS1	FLNA	DUSP7	TAP1	GID8	RPUSD1	Gk
DAB2	CCL4	CD164	IFI27	STAT1	G0S2	DYNLT1	TAP2	PSME3	ZNF3	GPR84
DEFB1	CCL7	CD2AP	IFI44	TAP2	GBP1	DYSF	FAS	PPP1R35	AUH	GRWD1
DLL1	CCL8	CD38	IL15	TBX21	GCH1	ECE1	TNFSF10	AKTIP	ANAPC15	HBEGF
DSC2	CCNA1	CD4	IL15RA	TFF1	GJB2	EDN1	UBE2L6	RNF4	TNPO2	HCAR2
DUSP5	CCND2	CD47	IL18BP	TNFAIP2	GLS	EIF2AK2	WARS	FAM189B	FAM192A	HEATR1
DUSP7	CCR1	CD59	IL1A	TNFAIP3	GMIP	EIF2B1		YWHAE	SCLT1	HIVEP3
DYNLT1	CCR5	CD69	IL7	TNFSF10	GP1BA	EIF4ENIF1		PAM16	PI4KB	HSPA1A
DYSF	CCRL2	CDKN1A	IRF1	TXK	GRK3	ENPP2		TARBP1	CALML4	HSPA1B
ECE1	CD163	CENPE	IRF8		HCAR3	EPB41		CCNA2	C4orf32	ICAM1
EDN1	CD164	CFB	JAK2		HHEX	ETV4		SETX	CCNA2	ID1
EIF2AK2	CD2AP	CFLAR	JCHAIN		HOMER2	F8		RAB13	SAP30L	IER3
EIF2B1	CD38	CHKA	KLF2		HP	FAF1		APH1B	MANBAL	IFI16
EIF4ENIF1	CD4	CKB	LAP3		ICAM1	FAS		SPPL2A	FAM45A	IKBKE
ENPP2	CD59	CMAHP	LIMK2		IDO1	FGF1		BRCA1	ATP11B	IL1A
EPB41	CD69	CNTN6	LMNB1		IFI44	FLNA		DOCK8	RBM10	IL1B
ETV4	CD72	CNTRL	CXCL9		IKBKG	FOXO1		DGKD	SPTBN4	IL1RN
F8	CD86	COL3A1	MMP25		IL16	FTL		NFKBIA	SPAG9	IL6
FAF1	CDK17	CSF2RB	MRPS15		IL18	FUT4		STAU1	PTTG1IP	IRAK3
FAS	CDKN1A	CTSL	MSR1		IL1A	GADD45B		RELB	PRELID1	ITGA5
FGF1	CENPA	CXCL10	NET1		IL1B	GBAP1		SLC43A3	GGA3	ITGAX
FLNA	CENPE	CXCL11	NIN		IL1RN	GBP1		SNTB1	ZNF493	KPNA2
FOXO1	CFB	CXCR2	NKTR		IL6	GBP2		USB1	TAZ	MAFF
FTL	CFLAR	CYBB	NLRP1		INHBA	GCH1		NCOA1	RAP2C	MARCKSL1
FUT4	CH25H	CYP19A1	NR3C1		INSIG1	GCNT1		RHOT1	RAB32	MARCO
GADD45B	CHI3L2	CYP2J2	OAS1		ITGA6	GLS		DLST	GPR1	MEFV
GBAP1	CHKA	DEFB1	OAS3		KITLG	GMPR		KIAA0513	RNU4-2	MMP14
GBP1	CISH	DLL1	P2RY13		KLF1	GPR161		ATP6V0B	LRWD1	MT1A
GBP2	CKB	DSC2	PCDH9		KMO	GUK1		FCER1G	LARP4B	MT2A
GCH1	CMAHP	DUSP5	PLA2G4C		LGALS3BP	HBG2		ABCA7	LILRB3	MYBPC2
GCNT1	CNTN6	DUSP7	PLEK		MAP3K4	HIST2H2AA3		GYG1	MYADM	NAB2
GLB1	CNTRL	DYNLT1	POLR2B		MARCKS	HLA-DOA		WDR45	ACTA2	NOCT
GLS	COL3A1	DYSF	PSMB9		MGLL	HS6ST1		SLC2A5	CTRL	NOP16
GMPR	COX17	E2F1	PTCH1		MMP19	HSP90AA1		DGAT2	TMEM170B	NOP2
GPR161	CSF2RB	ECE1	RALB		MN1	IDO1		CYP4F3	ABCA7	NR1H3
GUK1	CTSL	EDN1	RGS1		MRPS15	IFI16		PFKFB4	TMEM120A	NR4A1
HBG2	CXCL10	EGR1	SERPIND1		MSC	IFI27		ABCG1	PKM	OLR1
HCAR3	CXCL11	EIF2AK2	SERPING1		MTF1	IFI35		CARD16	NAMPT	OSM
HIST2H2AA3	CXCL2	EIF2B1	SFTPB		MX1	IFI44		MARCH2	MSL1	PDIA6
HLA-DOA	CXCR2	EIF4ENIF1	SLAMF1		NAMPT	IFI6		ACOX1	ACSL4	PHLDA1
HLA-DRB5	CYBB	ENPP2	SLC1A5		NELL2	IFIT1		PDLIM7	ZDHHC19	PHLDB1
HS6ST1	CYP19A1	EPB41	SOCS1		NFKB1	IFIT5		KDM6B	PELI1	PIM1
HSP90AA1	CYP2J2	ERCC4	SP100		NFKB2	IFITM1		ST6GALNAC4	FAM214B	POGK
IDO1	DAB2	ETV4	SPRY4		NFKBIA	IFITM2		APOPT1	SLC2A3	PPRC1
IFI16	DEFA1	ETV6	SRRM2		NFKBIZ	IFITM3		CASP5	TRIB1	PROK2
IFI27	DEFB1	F8	STAT1		NKX3-2	IFRD1		CDC34	COLGALT1	PTGES
IFI35	DHFR	FAF1	STAT2		NR3C1	IGL		EIF5	STAT3	PTGIR
IFI44	DLL1	FAS	STX11		OAS3	IKBKG		ACO1	MPO	PVR
IFI44L	DMXL1	FCER1G	TAP1		PATJ	IL15		RBM4	OLR1	RAB20
IFI6	DNMT1	FGF1	TAP2		PDE4DIP	IL15RA		RABGAP1L	PSMD1	RAI14
IFIT1	DRAP1	FGF13	TBX21		PDPN	IL1RN		MGAT1	MAP3K3	RELB
IFIT5	DSC2	FGL2	TENM1		PIAS4	IL6				RND1
IFITM1	DUSP5	FLNA	TFF1		PLAUR	INPPL1				RRP12
IFITM2	DUSP7	FMR1	TNFAIP2		PTGES	IRF2				RRS1
IFITM3	DYNLT1	FOXO1	TNFSF10		PTGS2	IRF7				SAA1
IFNG	DYSF	FTL	UBD		RELB	ISG15				SCAMP1
IFRD1	E2F1	FUT4	UBE2C		RPGR	ISG20				SDC4
IGL	ECE1	GADD45B	UBE2L6		RPS9	JAK2				SERPINB2
IKBKG	EDN1	GBAP1	UBE3A		SDC4	JUP				SERPINE1
IL15	EGR1	GBP1	VAMP5		SERPIND1	KCNA3				SHMT1
IL15RA	EIF2AK2	GBP2	VSNL1		SFRP1	KDELR2				SLAMF8
IL1RN	EIF2B1	GCH1	WARS		SH3BP5	KIF20B				SLC12A4
IL6	EIF4ENIF1	GCNT1	XRN1		SLAMF1	KLF6				SLC15A3
INPPL1	ELF1	GLB1			SLC30A4	KPNB1				SLC16A10
IRF2	ELF4	GLS			SOD2	KRT8				SLC20A1
IRF7	ENPP2	GMPR			SPI1	LAG3				SLC25A25
ISG15	EPB41	GPR161			SSPN	LAMP3				SLC25A33
ISG20	ETV4	GSTM5			STAT4	LAP3				SLC2A6
ITIH2	ETV6	GUK1			TAF15	LEPR				SLC39A14
JAK2	F8	HBG2			TAP2	LGALS2				SLC7A2
JUP	FAF1	HHEX			TBX3	LGALS3BP				SLC7A5
KCNA3	FAS	HIST2H2AA3			TFF1	LGALS9				SNX18
KDELR2	FBXW2	HLA-DOA			TNF	LGMN				SOCS3
KIF20B	FCGR1A	HS6ST1			TNFAIP2	LMNB1				SOD2
KLF6	FCMR	HSP90AA1			TNFAIP3	LMO2				SUSD6
KPNB1	FGF1	HSPA1A			TNFRSF11A	LY6E				TFEC
KRT8	FLNA	IDO1			TRAF1	MAP2K5				TFRC
LAG3	FMR1	IFI16			TSC22D1	MCL1				TGM2
LAMP3	FOXO1	IFI27			TYROBP	MED1				TIMM8A
LAP3	FPR2	IFI35			UBE2C	MGLL				TLNRD1
LEPR	FTL	IFI44			VEGFA	MNDA				TLR2
LGALS2	FUT4	IFI6			WT1	MRPS15				TMA16
LGALS3BP	GADD45B	IFIT1				MSR1				TNF
LGALS9	GBAP1	IFIT5				MX1				TNFAIP2
LGMN	GBP1	IFITM1				MX2				TNFAIP3
LMNB1	GBP2	IFITM2				MYD88				TNFSF14
LMO2	GCH1	IFITM3				NAMPT				TREM1
LY6E	GCNT1	IFRD1				NFE2L3				TREML4
MAP2K5	GLS	IGL				NKTR				TRIM13
MCL1	GMPR	IKBKG				NMI				TRMT61A
MED1	GPI	IL15				NR3C1				TXNRD1
MGLL	GPR161	IL15RA				NUB1				URB2
CXCL9	GUK1	IL18R1				NUPR1				ZNF503
MMP16	HBG2	IL1RN				OAS1
MNDA	HCAR3	IL6				OAS2
MRPS15	HHEX	IL7				OAS3
MSR1	HIST2H2AA3	INPPL1				PATJ
MX1	HK2	IRF1				PDGFB
MX2	HLA-DOA	IRF2				PDGFRL
MYD88	HS6ST1	IRF7				PKD2
NAMPT	HSP90AA1	IRF8				PLSCR1
NFE2L3	HSPA1A	ISG15				PMAIP1
NKTR	HSPA1L	ISG20				PML
NMI	IDO1	ITIH2				PRKRA
NR3C1	IFI16	JAK2				PSMB9
NUB1	IFI27	JCHAIN				PTCH1
NUPR1	IFI35	JUP				RBCK1
OAS1	IFI44	KCNA3				RGS1
OAS2	IFI6	KDELR2				RGS6
OAS3	IFIT1	KIF20B				RTP4
OSBPL1A	IFIT5	KLF6				SAT1
PATJ	IFITM1	KPNB1				SCARB2
PDGFB	IFITM2	KRT8				SERPING1
PDGFRL	IFITM3	LAG3				SIT1
PGGT1B	IFNG	LAMP3				SOCS1
PKD2	IFRD1	LAP3				SP100
PLSCR1	IGL	LEPR				SP110
PMAIP1	IKBKE	LGALS2				SP140
PML	IKBKG	LGALS3BP				SPIB
PRKRA	IL15	LGALS9				ST3GAL5
PSMB9	IL15RA	LGMN				STAP1
PTCH1	IL18BP	LINC00597				STAT1
RBCK1	IL18R1	LMNB1				STAT2
RET	IL1RN	LMO2				STX11
RGS1	IL6	LY6E				SUPT3H
RGS6	IL7	LYN				TAP1
TRIM34	INPP5D	MAP2K5				TAP2
RPS9	INPPL1	MARCKS				TARBP1
RTP4	IRF1	MBNL1				TCN2
SAT1	IRF2	MCL1				TFDP2
SCARB2	IRF4	MED1				TGM1
SERPING1	IRF7	MEF2A				TLR3
SIT1	IRF9	MGLL				TLR7
SLAMF1	ISG15	CXCL9				TNFRSF11A
SOCS1	ISG20	MLF1				TNFSF10
SP100	ITGAL	MMP16				TNFSF6
SP110	ITGAX	MNDA				TNK2
SP140	JAK2	MRPS15				TOR1B
SPIB	JCHAIN	MS4A7				TRA2B
ST3GAL5	JUP	MSR1				TRD
STAP1	KCNA3	MX1				TRIM21
STAT1	KCNMB1	MX2				TRIM22
STAT2	KDELR2	MYD88				TRIM34
STX11	KIF20B	NAMPT				TRIM38
SUPT3H	KLF2	NCF1				UBA7
SYN2	KLF6	NFE2L3				UBE2L6
TAF5L	KLRB1	NKTR				UBE2S
TAP1	KPNB1	NMI				UNC93B1
TAP2	KRT8	NPTX1				USP18
TARBP1	LAG3	NR3C1				WARS
TCN2	LAMP3	NUB1				WT1
TFDP2	LANCL1	NUPR1				XAF1
TGM1	LAP3	OAS1
TLR3	LBR	OAS2
TLR7	LEPR	OAS3
TNFRSF11A	LGALS2	OSBPL1A
TNFSF10	LGALS3BP	PATJ
TNFSF6	LGALS9	PAX8
TNK2	LGMN	PDGFB
TOR1B	LILRA1	PDGFRL
TRA2B	LINC00597	PKD2
TRD	LMNB1	PLEK
TRIM21	LMO2	PLSCR1
TRIM22	LTA	PMAIP1
TRIM26	LTB4R	PML
TRIM38	LY6E	PPP2R2A
UBA7	LYN	PRKAG1
UBE2L6	MAP2K5	PRKRA
UBE2S	MAP3K8	PSMB9
UBE3A	MARCKS	PTCH1
UNC93B1	MBNL	PTGER2
USP18	MCL1	RALB
VAMP5	MED1	RBBP6
WARS	MEF2A	RBCK1
WT1	MFHAS1	RERE
XAF1	MGLL	RGS1
	CXCL9	RGS6
	MNDA	TRIM34
	MRPS15	RPS6KA5
	MS4A7	RTP4
	MSR1	SAT1
	MX1	SCARB2
	MX2	SDS
	MYD88	SELL
	NAMPT	SERPIND1
	NAPSA	SERPING1
	NBN	SFT2D2
	NCF1	SIT1
	NCOA2	SLC30A4
	NEBL	SOCS1
	NEK4	SOS1
	NFE2L3	SP100
	NKTR	SP110
	NMI	SP140
	NOTCH1	SPIB
	NR3C1	SRRM2
	NR4A3	ST3GAL5
	NUB1	STAP1
	NUPR1	STAT1
	OAS1	STAT2
	OAS2	STX11
	OAS3	SUPT3H
	PATJ	TAP1
	PAX5	TAP2
	PAX8	TARBP1
	PDE4B	TBX21
	PDGFB	TCN2
	PDGFRL	TFDP2
	PFKFB3	TFF1
	PFKP	TGM1
	PIM2	THY1
	PKD2	TLR3
	PLEK	TLR7
	PLSCR1	TNFAIP3
	PMAIP1	TNFRSF11A
	PML	TNFSF10
	PMS2	TNFSF6
	PPP2R2A	TNK2
	PRKAG1	TOR1B
	PRKRA	TRA2B
	PRKX	TRD
	PSMB8	TRIM21
	PSMB9	TRIM22
	PTCH1	TRIM38
	PTGER2	UBA7
	RALB	UBE2C
	RASGRP1	UBE2L6
	RBBP6	UBE2S
	RBCK1	UNC93B1
	RERE	USP18
	RGS1	USP25
	RGS6	WARS
	RIN1	WIPF1
	RIPK1	WT1
	RIPK3	XAF1
	RIPOR2	ZNF107
	RNF114
	TRIM34
	RPS6KA5
	RPS9
	RRBP1
	RTP4
	SAT1
	SCARB2
	SDS
	SELL
	SERPIND1
	SERPING1
	SFTPB
	SIDT2
	SIT1
	SLAMF1
	SMO
	SNX2
	SOCS1
	SOS1
	SP100
	SP110
	SP140
	SPIB
	SPTA1
	SPTLC2
	SRRM2
	SSB
	ST3GAL5
	STAP1
	STAT1
	STAT2
	STOML2
	STX11
	SUPT3H
	TANK
	TAP1
	TAP2
	TAPBP
	TARBP1
	TBX21
	TCN2
	TFDP2
	TFF1
	TGM1
	THY1
	TLR1
	TLR3
	TLR7
	TNFAIP2
	TNFRSF11A
	TNFSF10
	TNFSF6
	TNK2
	TOR1B
	TRA2B
	TRD
	TRG
	TRIM21
	TRIM22
	TRIM26
	TRIM38
	TSPAN15
	TXK
	UBA7
	UBE2L6
	UBE2S
	UBE3A
	UBQLN2
	UNC93B1
	USP15
	USP18
	USP25
	USPL1
	UVRAG
	VAMP5
	WARS
	WIPF1
	WT1
	XAF1
	ZNF107

## Sheet: Supplementary Data 3 
Data S3. Interferome V2.01.4 of Induced Transcripts Listed for MS-IFNB1 and HepC IFNA2					http://www.interferome.org/interferome/home.jspx
Gene Symbol MS-IFNB1	Interferome V2.01	Gene Symbol HepC-IFNA2	Interferome V2.01	Search Parameters	Entered		Gene Symbol IFome MS-IFNB1		Gene Symbol IFome Hep C-IFNA2
ACOT9	x	ACSL4	x	Interferon Type	Interferon Type 1		ACOT9		ACSL4
ADA2		ACTA2	x	In vivo / in vitro	All		ADAP2		ACTA2
ADAP2	x	ADA2		Species	Homo sapiens		ADAR		ADAR
ADAR	x	ADAR	x	System	Hematopoietic / Immune		AIM2		AIF1
AIM2	x	AIF1	x	Sample Types	Any		ANKFY1		AP1S2
ANKFY1	x	ANKRD11					APOBEC3B		APOL3
APOBEC3B	x	ANXA5					APOL1		BAG1
APOBEC3D		AP1S2	x				APOL2		BCL2A1
APOL1	x	APOL3	x				APOL6		CASP1
APOL2	x	ARHGAP17					BATF2		CBWD1
APOL6	x	ARNTL					BRCA2		CBX4
BATF2	x	ATN1					BST2		CCL8
BRCA2	x	BAG1	x				C19orf66		CCR1
BST2	x	BBX					C2		CD164
C19orf66	x	BCL2A1	x				CASP1		CD86
C2	x	BNIP3L					CASP10		CETN3
CAPN2		BST1					CCL2		CHSY1
CASP1	x	CAPN2					CCL8		CSF2RB
CASP10	x	CAPZA1					CCR1		CST3
CCL2	x	CASP1	x				CCRL2		CTNND1
CCL8	x	CBWD1	x				CD38		CTSC
CCR1	x	CBX4	x				CDK17		CUL1
CCRL2	x	CCL8	x				CEACAM1		CYBB
CCSER1		CCR1	x				CHMP5		CYLD
CD300E		CD14	x				CMPK2		DAPP1
CD38	x	CD164	x				CNDP2		DEK
CD68	x	CD86	x				CNP		DRAP1
CDK17	x	CDC42					CSRNP1		ELF4
CEACAM1	x	CEBPB					CTSL		EPSTI1
CHMP5	x	CETN3	x				CXCL10		FAS
CISH		CFP					CXorf21		FCER1G
CMPK2	x	CHD1					DDX58		FPR1
CNDP2	x	CHORDC1					DDX60		GBP1
CNP	x	CHSY1	x				DHX58		GBP2
CSRNP1	x	COL15A1					DRAP1		GCA
CTSL	x	COL5A1					DTX3L		GCH1
CXCL10	x	CREG1					DUSP5		GLRX
CXorf21	x	CSF2RB	x				EIF2AK2		GLS
CYSLTR1		CST3	x				ELF1		GMPR
DACT1		CTNND1	x				EPSTI1		GNG10
DDX58	x	CTSC	x				ETV7		GTPBP2
DDX60	x	CUL1	x				FAM46A		HLA-C
DHX58	x	CYBB	x				FGD2		HLA-DRB1
DOCK4		CYLD	x				FMR1		IFI16
DRAP1	x	DAPP1	x				FRMD3		IFI6
DTX3L	x	DECR1					GALM		IFIT1
DUSP5	x	DEK	x				GBP1P1		IFITM1
EIF2AK2	x	DNAJB6					GBP3		IFITM3
ELF1	x	DRAP1	x				GBP4		IFNGR2
EPB41L3		ELF4	x				GCH1		IRF8
EPSTI1	x	ELMO1					GIMAP8		IRF9
ETV7	x	EPSTI1	x				GTPBP1		ISG15
FAM46A	x	FAS	x				GTPBP2		ITGAM
FBXO39		FCER1G	x				HERC5		JUP
FBXO44		FCGR1A	x				HERC6		KPNB1
FGD2	x	FKBP5					HESX1		LCP2
FMNL2		FPR1	x				HSH2D		LGALS9
FMR1	x	FYB1					IFI16		LMO2
FRMD3	x	GBP1	x				IFI27		LPAR6
FTSJD2		GBP2	x				IFI35		LPIN2
GALM	x	GCA	x				IFI44		LYN
GBP1P1	x	GCH1	x				IFI44L		MAF
GBP3	x	GLRX	x				IFI6		MNDA
GBP4	x	GLS	x				IFIH1		MS4A6A
GCH1	x	GLUL					IFIT1		MTHFD2
GIMAP8	x	GMPR	x				IFIT2		MX1
GPRC5B		GNG10	x				IFIT3		MX2
GRAMD1B		GNG5					IFIT5		MYD88
GTPBP1	x	GRINA					IFITM3		MYOF
GTPBP2	x	GRN					IL1RN		NCOA3
HERC5	x	GTPBP2	x				IRF5		NMI
HERC6	x	HBA1					IRF7		NRGN
HESX1	x	HBB					IRF9		NT5C3A
HSH2D	x	HBG1					ISG15		NUB1
IFI16	x	HLA-C	x				ISG20		OAS2
IFI27	x	HLA-DOA					JUP		PECAM1
IFI35	x	HLA-DQB1					KPNB1		PELI1
IFI44	x	HLA-DRB1	x				LAMP3		PHF11
IFI44L	x	HLA-DRB5					LAP3		PIK3CD
IFI6	x	HNRNPF					LGALS3BP		PIM1
IFIH1	x	HNRNPU					LGALS9		POR
IFIT1	x	HSBP1					LGALS9C		PPA1
IFIT2	x	HSPA1L					LY6E		PRPS2
IFIT3	x	HSPA8					MAFB		PSMA2
IFIT5	x	IFI16	x				MAP2K6		PSMA4
IFITM3	x	IFI30					MERTK		PSMB8
IL1RN	x	IFI6	x				MIA3		RAB8B
IRF5	x	IFIT1	x				MOV10		RABGAP1L
IRF7	x	IFITM1	x				MSR1		RALB
IRF9	x	IFITM3	x				MT1HL1		RARRES3
ISG15	x	IFNGR2	x				MT2A		RB1
ISG20	x	INHBB					MX1		RNF213
JUP	x	IRF8	x				MX2		RNF44
KPNB1	x	IRF9	x				MYOF		S100A12
LAMP3	x	ISG15	x				NEXN		S100A8
LAP3	x	ITGA3					NT5C3A		S100A9
LGALS3BP	x	ITGAM	x				NUB1		SAMHD1
LGALS9	x	ITM2B					OAS1		SAT1
LGALS9C	x	JUND					OAS2		SELL
LINC00487		JUP	x				OAS3		SERPINB9
LY6E	x	KDELR2					OASL		SH3GLB1
MAFB	x	KPNA6					OTOF		SLC15A4
MAP2K6	x	KPNB1	x				PARP10		SLC18B1
MERTK	x	KRT5					PARP11		SNX6
MIA3	x	LCP2	x				PARP12		SP100
MOV10	x	LGALS9	x				PARP9		SP110
MSR1	x	LMO2	x				PATL1		SSB
MT1HL1	x	LOC51056					PGAP1		STAT1
MT2A	x	LPAR6	x				PI4K2B		STAT2
MX1	x	LPIN2	x				PIK3AP1		STAT3
MX2	x	LYN	x				PLSCR1		STX11
MYOF	x	MAF	x				PML		TAPBP
NDC80	x	MAT2B					PNPT1		TGFBI
NEXN	x	MED13					PPM1K		THEMIS2
NT5C3A	x	MGAT1					PRKCE		TMEM123
NUB1	x	MNDA	x				PTP4A1		TNFSF10
OAS1	x	MPP1					RAB8A		TNFSF13B
OAS2	x	MS4A6A	x				RASGEF1B		TOB1
OAS3	x	MTA1					RIN2		TOP1
OASL	x	MTHFD2	x				RNF213		TPP1
OR52K1		MX1	x				RSAD2		TRIM14
OR52K2		MX2	x				RTCB		TRIM21
OTOF	x	MYD88	x				RTP4		TRIM22
PARP10	x	MYOF	x				SAMD4A		TRIM26
PARP11	x	NCOA2					SAMD9		UBE2L6
PARP12	x	NCOA3	x				SAMD9L		VCAN
PARP9	x	NFE2L2					SAMHD1		WARS
PATL1	x	NMI	x				SCARB2		WSB1
PGAP1	x	NRGN	x				SCIMP		XRN1
PI4K2B	x	NT5C3A	x				SERPINB9		ZFP36
PIK3AP1	x	NUB1	x				SERPING1		ZNFX1
PLSCR1	x	OAS2	x				SETDB2
PML	x	PARP4					SHISA5
PNPT1	x	PECAM1	x				SIGLEC1
PPM1K	x	PELI1	x				SLFN12
PRKCE	x	PFDN6					SP100
PTP4A1	x	PGGT1B					SP110
RAB8A	x	PGGT1B					SP140
RASGEF1B	x	PHF11	x				SPATS2L
RHBDF2		PIK3CD	x				SPTLC2
RIN2	x	PIM1	x				STAT1
RNF213	x	PLEKHO1					STAT2
RSAD2	x	PLIN3					TAP1
RTCB	x	POR	x				TAP2
RTP4	x	PPA1	x				TCN2
RUBCN		PRELID1					TDRD7
SAMD4A	x	PRKCD					TIMM10
SAMD9	x	PRPS2	x				TLR7
SAMD9L	x	PRSS2					TMEM123
SAMHD1	x	PSMA2	x				TMEM62
SCARB2	x	PSMA4	x				TNFSF10
SCIMP	x	PSMB8	x				TOR1B
SERPINB9	x	PTK2B					TRAFD1
SERPING1	x	PTPRE					TRIB2
SETDB2	x	PWAR5					TRIM14
SHISA5	x	QKI					TRIM21
SIGLEC1	x	RAB14					TRIM22
SLFN12	x	RAB31					TRIM38
SP100	x	RAB8B	x				TRIM5
SP110	x	RABGAP1L	x				TYMP
SP140	x	RAD51					UBE2L6
SPATS2L	x	RALB	x				UBQLNL
SPTLC2	x	RARRES3	x				UNC93B1
STAT1	x	RB1	x				USP18
STAT2	x	RHOG					USP25
TAP1	x	RNASE2					WARS
TAP2	x	RNF213	x				XAF1
TCN2	x	RNF44	x				ZBP1
TDRD7	x	S100A11					ZC3HAV1
TIMM10	x	S100A12	x				ZCCHC2
TIMM8A		S100A8	x				ZFYVE26
TLR7	x	S100A9	x				ZNF684
TMEM123	x	SAMHD1	x				ZNFX1
TMEM268		SAT1	x
TMEM62	x	SDCBP
TNFSF10	x	SEC31A
TOR1B	x	SELL	x
TRAFD1	x	SERPINB9	x
TRIB2	x	SETX
TRIM14	x	SF3B4
TRIM21	x	SH3GLB1	x
TRIM22	x	SLC15A4	x
TRIM38	x	SLC18B1	x
TRIM5	x	SMC1A
TRIM6		SNX2
TYMP	x	SNX6	x
UBE2L6	x	SOCS3
UBQLNL	x	SP100	x
UNC93B1	x	SP110	x
USP18	x	SQOR
USP25	x	SRGN
WARS	x	SSB	x
XAF1	x	STAT1	x
ZBP1	x	STAT2	x
ZC3HAV1	x	STAT3	x
ZCCHC2	x	STX11	x
ZFYVE26	x	STX7
ZNF496		TAPBP	x
ZNF684	x	TBRG4
ZNFX1	x	TFDP2
		TGFBI	x
		TGIF2
		THEMIS2	x
		TLR2
		TM9SF2
		TMEM123	x
		TMSB10
		TMX1
		TNFAIP2
		TNFSF10	x
		TNFSF13B	x
		TOB1	x
		TOP1	x
		TPP1	x
		TRIM14	x
		TRIM21	x
		TRIM22	x
		TRIM26	x
		TSG101
		TUBB1
		TYROBP
		UBE2J1
		UBE2L6	x
		UBQLN2
		VCAN	x
		VMP1
		WARS	x
		WBP2
		WSB1	x
		XRN1	x
		YES1
		YME1L1
		ZEB2
		ZFP36	x
		ZFP36L1
		ZKSCAN1
		ZNF24
		ZNFX1	x

## Sheet: Supplementary Data 4
Data S4. Two-way ANOVA Discriminate Analysis of IFN Signatures
The comparative ability of the different IFN signature enrichment scores to discriminate SLE from control tissue was determined by two-way ANOVA.
IFNA2, -IFNB1, -IFNW1, -IFNG, MS-IFNB1 and HepC-IFNA2 downstream signatures were all significantly discriminatory (p < .05) between SLE and controls compared to random signatures for all four tissues.
Notably, the MS-IFNB1 signature in the DLE and Synovium significantly discriminated (p < .05) between SLE and control compared to all other IFN signatures except for IFNA2 in DLE.
DLE 72535
	IFNA2	IFNB1	IFNW1	IFNG	IL12	TNF	HepC-IFNA2	MS-IFNB1	Random
IFNA2		0.948	0.795	0.201	0.0411 *	7.66e-06 ***	0.318	0.00277 **	1.46e-12 ***
IFNB1			0.812	0.15	0.0299 *	2.15e-06 ***	0.279	0.000497 ***	4.05e-14 ***
IFNW1				0.26	0.0503	6.30e-06 ***	0.407	0.000604 ***	3.42e-13 ***
IFNG					0.237	7.38e-05 ***	0.852	3.44e-05 ***	4.91e-12 ***
IL12						0.0096 **	0.209	4.92e-05 ***	8.34e-08 ***
TNF							0.000101 ***	4.85e-09 ***	0.000616 ***
HepC-IFNA2								0.000208 ***	2.79e-11 ***
MS-IFNB1									1.05e-15 ***
Synovium GSE36700
	IFNA2	IFNB1	IFNW1	IFNG	IL12	TNF	HepC-IFNA2	MS-IFNB1	Random
IFNA2		0.778	0.517	0.596	0.0127 *	0.0141 *	0.394	0.000737 ***	1.64e-06 ***
IFNB1			0.641	0.733	0.0115 *	0.0141 *	0.2	7.62e-05 ***	1.26e-06 ***
IFNW1				0.942	0.036 *	0.034 *	0.135	0.000196 ***	2.66e-06 ***
IFNG					0.0406 *	0.0366 *	0.191	0.000545 ***	3.34e-06 ***
IL12						0.722	0.0025 **	1.73e-05 ***	4.36e-05 ***
TNF							0.00379 **	5.95e-05 ***	0.00014 ***
HepC-IFNA2								0.00208 **	7.28e-07 ***
MS-IFNB1									8.19e-08 ***
Kidney Glom
	IFNA2	IFNB1	IFNW1	IFNG	IL12	TNF	HepC-IFNA2	MS-IFNB1	Random
IFNA2		0.464	0.961	0.675	0.896	0.00794 **	0.876	0.133	3.14e-16 ***
IFNB1			0.481	0.742	0.377	0.0576	0.572	0.035 *	7.14e-15 ***
IFNW1				0.702	0.853	0.00696 **	0.91	0.116	< 2e-16 ***
IFNG					0.572	0.022 *	0.8	0.0615	4.74e-16 ***
IL12						0.00403 **	0.773	0.155	< 2e-16 ***
TNF							0.0146 *	0.000237 ***	4.34e-14 ***
HepC-IFNA2								0.106	1.83e-15 ***
MS-IFNB1									2.69e-15 ***
Kidney TI
	IFNA2	IFNB1	IFNW1	IFNG	IL12	TNF	HepC-IFNA2	MS-IFNB1	Random
IFNA2		0.633	0.921	0.864	0.335	2.23e-05 ***	0.447	0.117	3.19e-08 ***
IFNB1			0.0599	0.79	0.566	6.18e-05 ***	0.216	0.0425 *	6.92e-08 ***
IFNW1				0.936	0.377	2.78e-05 ***	0.39	0.0962	3.78e-08 ***
IFNG					0.448	0.000134 ***	0.379	0.101	4.93e-07 ***
IL12						0.00337 **	0.108	0.0219 *	3.55e-05 ***
TNF							2.89e-06 ***	2.86e-07 ***	0.1296
HepC-IFNA2								0.41	8.16e-08 ***
MS-IFNB1									6.41e-10 ***

## Sheet: Supplementary Data 5 
Data S5. Z Score Calculations for SLE WB, PBMC, Tissues and Controls
GSE39088 WB Active (SLEDAI ≥ 6)
	UP	DOWN		DOWN	UP	SAME	DIFF	X	N =Total genes in set	√N	Z Score
Waddell IFNA2 Up	95	28	Waddell IFNA2 Down	1	7	96	35	61	131	11.4455	5.32959
Waddell IFNB1 Up	131	56	Waddell IFNB1 Down	12	24	143	80	63	223	14.9332	4.21879
Waddell IFNW1 Up	117	41	Waddell IFNW1 Down	16	23	133	64	69	197	14.0357	4.91605
Waddell IFNG Up	48	19	Waddell IFNG Down	36	19	84	38	46	122	11.0454	4.16464
Waddell IL12 Up	21	12	Waddell IL12 Down	10	14	31	26	5	57	7.54983	0.662266
Waddell TNF UP	37	18	Waddell TNF Down	25	42	62	60	2	122	11.0454	0.181071
MS IFNB1 Up	148	8	MSIFNB1 Down	21	9	169	17	152	186	13.6382	11.1452
GSE39088 WB Inactive (SLEDAI < 6)
	UP	DOWN		DOWN	UP	SAME	DIFF	X	N =Total genes in set	√N	Z Score
Waddell IFNA2 Up	99	20	Waddell IFNA2 Down	3	9	102	29	73	131	11.4455	6.37804
Waddell IFNB1 Up	139	47	Waddell IFNB1 Down	15	24	154	71	83	225	15	5.53333
Waddell IFNW1 Up	122	32	Waddell IFNW1 Down	15	33	137	65	72	202	14.2127	5.0659
Waddell IFNG Up	42	16	Waddell IFNG Down	17	24	59	40	19	99	9.94987	1.90957
Waddell IL12 Up	21	7	Waddell IL12 Down	11	16	32	23	9	55	7.4162	1.21356
Waddell TNF UP	36	19	Waddell TNF Down	18	54	54	73	-19	127	11.2694	-1.68598
MS IFNB1 Up	142	10	MSIFNB1 Down	20	8	162	18	144	180	13.4164	10.7331
GSE49454 WB Active (SLEDAI ≥ 6)
	UP	DOWN		DOWN	UP	SAME	DIFF	X	N =Total genes in set	√N	Z Score
Waddell IFNA2 Up	81	8	Waddell IFNA2 Down	2	6	83	14	69	97	9.84886	7.00589
Waddell IFNB1 Up	114	21	Waddell IFNB1 Down	5	12	119	33	86	152	12.3288	6.97552
Waddell IFNW1 Up	99	12	Waddell IFNW1 Down	11	12	110	24	86	134	11.5758	7.42927
Waddell IFNG Up	39	9	Waddell IFNG Down	11	10	50	19	31	69	8.30662	3.73196
Waddell IL12 Up	16	6	Waddell IL12 Down	4	8	20	14	6	34	5.83095	1.02899
Waddell TNF UP	33	7	Waddell TNF Down	15	23	48	30	18	78	8.83176	2.0381
MS IFNB1 Up	130	0	MSIFNB1 Down	8	0	138	0	138	138	11.7473	11.7473
GSE49454 WB Inactive (SLEDAI < 6)
	UP	DOWN		DOWN	UP	SAME	DIFF	X	N =Total genes in set	√N	Z Score
Waddell IFNA2 Up	86	3	Waddell IFNA2 Down	1	3	87	6	81	93	9.64365	8.39931
Waddell IFNB1 Up	102	13	Waddell IFNB1 Down	2	6	104	19	85	123	11.0905	7.66419
Waddell IFNW1 Up	95	8	Waddell IFNW1 Down	5	7	100	15	85	115	10.7238	7.92629
Waddell IFNG Up	36	4	Waddell IFNG Down	4	6	40	10	30	50	7.07107	4.24264
Waddell IL12 Up	11	4	Waddell IL12 Down	1	7	12	11	1	23	4.79583	0.208514
Waddell TNF UP	15	5	Waddell TNF Down	6	24	21	29	-8	50	7.07107	-1.13137
MS IFNB1 Up	139	1	MSIFNB1 Down	4	0	143	1	142	144	12	11.8333
FDA PBMC Active (SLEDAI ≥ 6)
	UP	DOWN		DOWN	UP	SAME	DIFF	X	N =Total genes in set	√N	Z Score
Waddell IFNA2 Up	84	18	Waddell IFNA2 Down	1	2	85	20	65	105	10.247	6.34335
Waddell IFNB1 Up	125	29	Waddell IFNB1 Down	9	8	134	37	97	171	13.0767	7.41778
Waddell IFNW1 Up	108	24	Waddell IFNW1 Down	20	7	128	31	97	159	12.6095	7.6926
Waddell IFNG Up	46	18	Waddell IFNG Down	17	18	63	36	27	99	9.94987	2.7136
Waddell IL12 Up	22	11	Waddell IL12 Down	13	9	35	20	15	55	7.4162	2.0226
Waddell TNF UP	39	17	Waddell TNF Down	33	33	72	50	22	122	11.0454	1.99179
MS IFNB1 Up	159	4	MSIFNB1 Down	7	21	166	25	141	191	13.82	10.2
FDA PBMC Inactive (SLEDAI < 6)
	UP	DOWN		DOWN	UP	SAME	DIFF	X	N =Total genes in set	√N	Z Score
Waddell IFNA2 Up	74	11	Waddell IFNA2 Down	1		75	11	64	86	9.27362	6.9013
Waddell IFNB1 Up	112	25	Waddell IFNB1 Down	8	7	120	32	88	152	12.3288	7.13774
Waddell IFNW1 Up	94	22	Waddell IFNW1 Down	9	3	103	25	78	128	11.3137	6.89429
Waddell IFNG Up	33	13	Waddell IFNG Down	4	4	37	17	20	54	7.34847	2.72166
Waddell IL12 Up	12	8	Waddell IL12 Down	4	6	16	14	2	30	5.47723	0.365148
Waddell TNF UP	30	12	Waddell TNF Down	8	15	38	27	11	65	8.06226	1.36438
MS IFNB1 Up	165	1	MSIFNB1 Down	12	11	177	12	165	189	13.7477	12.002
GSE50772 PBMC Active (SLEDAI ≥ 6)
	UP	DOWN		DOWN	UP	SAME	DIFF	X	N =Total genes in set	√N	Z Score
Waddell IFNA2 Up	99	30	Waddell IFNA2 Down	1	14	100	44	56	144	12	4.66667
Waddell IFNB1 Up	144	70	Waddell IFNB1 Down	13	38	157	108	49	265	16.2788	3.01005
Waddell IFNW1 Up	119	54	Waddell IFNW1 Down	19	34	138	88	50	226	15.0333	3.32595
Waddell IFNG Up	40	25	Waddell IFNG Down	20	29	60	54	6	114	10.6771	0.561951
Waddell IL12 Up	16	17	Waddell IL12 Down	15	15	31	32	-1	63	7.93725	-0.125988
Waddell TNF UP	53	22	Waddell TNF Down	30	49	83	71	12	154	12.4097	0.966988
MS IFNB1 Up	126	26	MSIFNB1 Down	15	21	141	47	94	188	13.7113	6.85565
GSE50772 PBMC Inactive (SLEDAI < 6)
	UP	DOWN		DOWN	UP	SAME	DIFF	X	N =Total genes in set	√N	Z Score
Waddell IFNA2 Up	118	26	Waddell IFNA2 Down		16	118	42	76	160	12.6491	6.00833
Waddell IFNB1 Up	172	70	Waddell IFNB1 Down	12	45	184	115	69	299	17.2916	3.99037
Waddell IFNW1 Up	144	51	Waddell IFNW1 Down	18	38	162	89	73	251	15.843	4.60772
Waddell IFNG Up	55	22	Waddell IFNG Down	14	36	69	58	11	127	11.2694	0.976092
Waddell IL12 Up	21	18	Waddell IL12 Down	14	17	35	35	0	70	8.3666	0
Waddell TNF UP	62	23	Waddell TNF Down	23	58	85	81	4	166	12.8841	0.31046
MS IFNB1 Up	147	22	MSIFNB1 Down	15	24	162	46	116	208	14.4222	8.04315
Synovium GSE36700
	UP	DOWN		DOWN	UP	SAME	DIFF	X	N =Total genes in set	√N	Z Score
Waddell IFNA2 Up	93	13	Waddell IFNA2 Down	5	6	98	19	79	117	10.8167	7.30355
Waddell IFNB1 Up	147	44	Waddell IFNB1 Down	21	17	168	61	107	229	15.1327	7.07076
Waddell IFNW1 Up	120	38	Waddell IFNW1 Down	15	19	135	57	78	192	13.8564	5.62917
Waddell IFNG Up	49	14	Waddell IFNG Down	9	21	58	35	23	93	9.64365	2.38499
Waddell IL12 Up	20	8	Waddell IL12 Down	13	14	33	22	11	55	7.4162	1.48324
Waddell TNF UP	43	21	Waddell TNF Down	17	33	60	54	6	114	10.6771	0.561951
MS IFNB1 Up	129	6	MSIFNB1 Down	11	14	140	20	120	160	12.6491	9.48683
DLE GSE75235
	UP	DOWN		DOWN	UP	SAME	DIFF	X	N =Total genes in set	√N	Z Score
Waddell IFNA2 Up	109	11	Waddell IFNA2 Down	4	4	113	15	98	128	11.3137	8.66206
Waddell IFNB1 Up	164	17	Waddell IFNB1 Down	22	17	186	34	152	220	14.8324	10.2478
Waddell IFNW1 Up	136	14	Waddell IFNW1 Down	17	23	153	37	116	190	13.784	8.41552
Waddell IFNG Up	53	7	Waddell IFNG Down	9	20	62	27	35	89	9.43398	3.70999
Waddell IL12 Up	40	14	Waddell IL12 Down	12	47	52	61	-9	113	10.6301	-0.846649
Waddell TNF UP	25	5	Waddell TNF Down	5	14	30	19	11	49	7	1.57143
MS IFNB1 Up	156	3	MSIFNB1 Down	18	7	174	10	164	184	13.5647	12.0902
DLE GSE52471
	UP	DOWN	DLE	DOWN	UP	SAME	DIFF	X	N =Total genes in set	√N	Z Score
Waddell IFNA2 Up	125	36	Waddell IFNA2 Down	9	9	134	45	89	179	13.3791	6.65217
Waddell IFNB1 Up	199	65	Waddell IFNB1 Down	48	24	247	89	158	336	18.3303	8.61961
Waddell IFNW1 Up	161	46	Waddell IFNW1 Down	32	27	193	73	120	266	16.3095	7.35767
Waddell IFNG Up	65	18	Waddell IFNG Down	23	24	88	42	46	130	11.4018	4.03447
Waddell IL12 Up	34	5	Waddell IL12 Down	19	14	53	19	34	72	8.48528	4.00694
Waddell TNF UP	63	19	Waddell TNF Down	38	45	101	64	37	165	12.8452	2.88045
MS IFNB1 Up	126	9	MSIFNB1 Down	15	15	141	24	117	165	12.8452	9.10844
Lupus Nephritis Kidney Glomerulus WHO Class 3 & 4 GSE32591
	UP	DOWN	DLE	DOWN	UP	SAME	DIFF	X	N =Total genes in set	√N	Z Score
Waddell IFNA2 Up	99	27	Waddell IFNA2 Down	3	15	102	42	60	144	12	5
Waddell IFNB1 Up	155	52	Waddell IFNB1 Down	29	36	184	88	96	272	16.4924	5.82086
Waddell IFNW1 Up	128	37	Waddell IFNW1 Down	19	38	147	75	72	222	14.8997	4.83232
Waddell IFNG Up	50	18	Waddell IFNG Down	18	30	68	48	20	116	10.7703	1.85695
Waddell IL12 Up	26	6	Waddell IL12 Down	11	21	37	27	10	64	8	1.25
Waddell TNF UP	49	23	Waddell TNF Down	27	50	76	73	3	149	12.2066	0.24577
MS IFNB1 Up	106	17	MSIFNB1 Down	7	15	113	32	81	145	12.0416	6.72668
Lupus Nephritis Kidney Glomerulus WHO Class 2 GSE32591
	UP	DOWN	DLE	DOWN	UP	SAME	DIFF	X	N =Total genes in set	√N	Z Score
Waddell IFNA2 Up	82	22	Waddell IFNA2 Down	3	12	85	34	51	119	10.9087	4.67516
Waddell IFNB1 Up	128	44	Waddell IFNB1 Down	21	24	149	68	81	217	14.7309	5.49864
Waddell IFNW1 Up	108	32	Waddell IFNW1 Down	11	26	119	58	61	177	13.3041	4.58504
Waddell IFNG Up	41	12	Waddell IFNG Down	10	20	51	32	19	83	9.11043	2.08552
Waddell IL12 Up	18	3	Waddell IL12 Down	6	15	24	18	6	42	6.48074	0.92582
Waddell TNF UP	34	12	Waddell TNF Down	12	38	46	50	-4	96	9.79796	-0.408248
MS IFNB1 Up	95	10	MSIFNB1 Down	4	13	99	23	76	122	11.0454	6.88072
Lupus Nephritis Kidney Glomerulus WHO Class 5 GSE32591
	UP	DOWN	DLE	DOWN	UP	SAME	DIFF	X	N =Total genes in set	√N	Z Score
Waddell IFNA2 Up	60	15	Waddell IFNA2 Down	0	8	60	23	37	83	9.11043	4.06128
Waddell IFNB1 Up	90	34	Waddell IFNB1 Down	8	7	98	41	57	139	11.7898	4.83468
Waddell IFNW1 Up	81	20	Waddell IFNW1 Down	8	18	89	38	51	127	11.2694	4.52552
Waddell IFNG Up	24	13	Waddell IFNG Down	9	14	33	27	6	60	7.74597	0.774597
Waddell IL12 Up	8	6	Waddell IL12 Down	8	12	16	18	-2	34	5.83095	-0.342997
Waddell TNF UP	17	11	Waddell TNF Down	18	20	35	31	4	66	8.12404	0.492366
MS IFNB1 Up	66	6	MSIFNB1 Down	3	12	69	18	51	87	9.32738	5.46777
Lupus Nephritis Kidney Tubulointerstitium WHO Class 3 & 4 GSE32591
	UP	DOWN	DLE	DOWN	UP	SAME	DIFF	X	N =Total genes in set	√N	Z Score
Waddell IFNA2 Up	77	31	Waddell IFNA2 Down	6	8	83	39	44	122	11.0454	3.98357
Waddell IFNB1 Up	117	47	Waddell IFNB1 Down	24	30	141	77	64	218	14.7648	4.33463
Waddell IFNW1 Up	99	39	Waddell IFNW1 Down	19	20	118	59	59	177	13.3041	4.43471
Waddell IFNG Up	45	14	Waddell IFNG Down	16	19	61	33	28	94	9.69536	2.88798
Waddell IL12 Up	15	6	Waddell IL12 Down	9	18	24	24	0	48	6.9282	0
Waddell TNF UP	25	23	Waddell TNF Down	19	43	44	66	-22	110	10.4881	-2.09762
MS IFNB1 Up	90	20	MSIFNB1 Down	8	10	98	30	68	128	11.3137	6.01041
Lupus Nephritis Kidney Tubulointerstitium WHO Class 2 GSE32591
	UP	DOWN	DLE	DOWN	UP	SAME	DIFF	X	N =Total genes in set	√N	Z Score
Waddell IFNA2 Up	63	21	Waddell IFNA2 Down	3	6	66	27	39	93	9.64365	4.04411
Waddell IFNB1 Up	90	29	Waddell IFNB1 Down	12	17	102	46	56	148	12.1655	4.60317
Waddell IFNW1 Up	78	26	Waddell IFNW1 Down	14	14	92	40	52	132	11.4891	4.52602
Waddell IFNG Up	36	11	Waddell IFNG Down	11	15	47	26	21	73	8.544	2.45786
Waddell IL12 Up	5	11	Waddell IL12 Down	5	13	10	24	-14	34	5.83095	-2.40098
Waddell TNF UP	18	17	Waddell TNF Down	10	33	28	50	-22	78	8.83176	-2.49101
MS IFNB1 Up	80	12	MSIFNB1 Down	4	6	84	18	66	102	10.0995	6.53497
Lupus Nephritis Kidney Tubulointerstitium WHO Class 5 GSE32591
	UP	DOWN	DLE	DOWN	UP	SAME	DIFF	X	N =Total genes in set	√N	Z Score
Waddell IFNA2 Up	13	0	Waddell IFNA2 Down	0	0	13	0	13	13	3.60555	3.60555
Waddell IFNB1 Up	12	0	Waddell IFNB1 Down	1	1	13	1	12	14	3.74166	3.20713
Waddell IFNW1 Up	13	0	Waddell IFNW1 Down	0	1	13	1	12	14	3.74166	3.20713
Waddell IFNG Up	4	0	Waddell IFNG Down	1	0	5	0	5	5	2.23607	2.23607
Waddell IL12 Up	1	0	Waddell IL12 Down	0	0	1	0	1	1	1	1
Waddell TNF UP	3	2	Waddell TNF Down	0	2	3	4	-1	7	2.64575	-0.377964
MS IFNB1 Up	16	0	MSIFNB1 Down	0	0	16	0	16	16	4	4
Control SEPSIS Dataset
	UP	DOWN	DLE	DOWN	UP	SAME	DIFF	X	N =Total genes in set	√N	Z Score
Waddell IFNA2 Up	3		Waddell IFNA2 Down		2	3	2	1	5	2.23607	0.447214
Waddell IFNB1 Up	9		Waddell IFNB1 Down	1	3	10	3	7	13	3.60555	1.94145
Waddell IFNW1 Up	7		Waddell IFNW1 Down	1	4	8	4	4	12	3.4641	1.1547
Waddell IFNG Up	3		Waddell IFNG Down	1	2	4	2	2	6	2.44949	0.816497
Waddell IL12 Up	1	1	Waddell IL12 Down		1	1	2	-1	3	1.73205	-0.57735
Waddell TNF UP	11		Waddell TNF Down		1	11	1	10	12	3.4641	2.88675
MS IFNB1 Up	3	1	MSIFNB1 Down	1	1	4	2	2	6	2.44949	0.816497
Control Dermatomyositis Dataset
	UP	DOWN	DLE	DOWN	UP	SAME	DIFF	X	N =Total genes in set	√N	Z Score
Waddell IFNA2 Up	66	3	Waddell IFNA2 Down	1	1	67	4	63	71	8.42615	7.47672
Waddell IFNB1 Up	87	3	Waddell IFNB1 Down	4	6	91	9	82	100	10	8.2
Waddell IFNW1 Up	80	4	Waddell IFNW1 Down	3	4	83	8	75	91	9.53939	7.86214
Waddell IFNG Up	34	0	Waddell IFNG Down	0	5	34	5	29	39	6.245	4.64372
Waddell IL12 Up	15	1	Waddell IL12 Down	0	1	15	2	13	17	4.12311	3.15296
Waddell TNF UP	18	1	Waddell TNF Down	2	14	20	15	5	35	5.91608	0.845154
MS IFNB1 Up	78	1	MSIFNB1 Down	1	0	79	1	78	80	8.94427	8.72067

## Sheet: Supplementary Data 6
Data S6. Active (SLEDAI ≥ 6) and Inactive (SLEDAI < 6) SLE Patients
Dataset	Sample Type	Sex	Healthy Control	Active	Inactive
GSE88884 ILL1	WB	Female	10	813	0
GSE88884 ILL2	WB	Female	7	807	0
GSE45291	WB	Female	20	34	232
GSE39088	WB	Female	34	7	10
GSE49454	WB	Female	10	23	26
GSE50772	PBMC	Female	20	27	28
FDA PBMC	PBMC	Female	6	11	19
				1722	315	Total SLE Patients

## Sheet: Supplementary Data 7
Data S7. IGS Positive and Negative SLE Patients
Data S7. IGS Positive and Negative SLE Patients	Percent IGS Positive (# patients +/# patients) in active SLE WB and PBMC Datasets Using Different IFN Signatures
SLEDAI ≥ 6	IFNA2	IFNB1	IFNW1	IFN Core	MS-IFNB1	HepC-IFNA2
ILL1	79 (641/813)	73 (593/813)	75 (609/813)	79 (639/813)	74 (605/813)	63 (511/813)
ILL2	60 (483/807)	56 (447/807)	57 (463/807)	61 (490/807)	72 (578/807)	55 (445/807)
GSE45291	88 (30/34)	79 (27/34)	79 (27/34)	88 (30/34)	94 (32/34)	62 (21/34)
GSE49454	100 (24/24)	96 (23/24)	100 (24/24)	96 (23/24)	91 (22/24)	100 (24/24)
GSE39088	86 (6/7)	86 (6/7)	86 (6/7)	86 (6/7)	86 (6/7)	86 (6/7)
FDA PBMC	91 (10/11)	92 (10/11)	93 (10/11)	94 (10/11)	95 (10/11)	96 (10/11)
GSE50772	74 (14/19)	63 (12/19)	58 (11/19)	74 (14/19)	68 (13/19)	42 (8/19)
SLEDAI < 6	Percent IGS Positive (# patients +/# patients) in Inactive SLE WB and PBMC Datasets Using Different IFN Signatures
	IFNA2	IFNB1	IFNW1	IFN Core	MS-IFNB1	HepC-IFNA2
ILL1	N/A	N/A	N/A	N/A	N/A	N/A
ILL2	N/A	N/A	N/A	N/A	N/A	N/A
GSE45291	68 (158/232)	59 (136/232)	57 (133/232)	70 (162/232)	78 (181/232)	42* (96/232)
GSE49454	94 (24/26)	94 (24/26)	97 (25/26)	97 (25/26)	85 (22/26)	97 (25/26)
GSE39088	80 (8/10)	60 (6/10)	60 (6/10)	70 (7/10)	70 (7/10)	80 (8/10)
FDA PBMC	89 (17/19)	89 (17/19)	84 (16/19)	89 (17/19)	89 (17/19)	89 (17/19)
GSE50772	81 (29/36)	67 (24/36)	64 (23/36)	72 (26/36)	72 (26/36)	64 (23/36)
N/A = Not applicable because no patients with SLEDAI < 6
* - controls were not negative
IFN positive patients had GSVA enrichment scores greater than 2 SD from the average of the CTL GSVA enrichment scores.

## Sheet: Supplementary Data 8
Data S8. WGCNA Constructed IGS Modules and Correlation (Pearson's r) to SLEDAI
Dataset	Module Identity	Probe Count	Correlation to Cohort	Cohort.p	Correlation to SLEDAI	SLEDAI.p	dsDNA Level	dsDNA Level.p	dsDNA IU	dsDNA IU.p
GSE49454	IGS	394	0.59	7.58472e-07	0.16	0.238731	0.27	0.0369578
GSE50772	IGS	151	0.49	8.99008e-06	-0.23	0.0452981
GSE39088	IGS	250	0.79	7.11484e-10	-0.49	0.00106885
FDA PBMC	IGS	456	0.64	2.85843e-05	0.37	0.0276488
GSE88884 ILL1	IGS	308	0.19	7.59455e-08	0.223111	8.9059e-11	0.338546	1.34603e-23	0.345758	1.31806e-24
GSE88884 ILL2	IGS	270	0.160923	3.58391e-06	0.24547	9.88038e-13	0.284521	9.37891e-17	0.304201	4.87131e-19

## Sheet: Supplementary Data 9 
Data S9. Standard Deviation (SD) Calculations for GSE88885 Time Course Dataset
	GSE88885 Timecourse	IFN Core Signature	All Placebo - 86 patients, 3 time-points
	GSE88885 Time Course Standard Deviation of IFN Signatures: Small Changes in IGS
PID	IFNA2	IFNB1	IFNW1	IFN Core	MS-IFNB1	HepC-IFNA2
Placebo_0002	0.143469	0.0999264	0.160905	0.170844	0.309215	0.106993
Placebo_0007	0.0573101	0.0759747	0.0649122	0.0541958	0.0866145	0.105751
Placebo_0015	0.173882	0.146948	0.161974	0.16104	0.178699	0.19195
Placebo_0025	0.0341693	0.0291687	0.04789	0.0363791	0.0435867	0.0851999
Placebo_0056_	0.0639381	0.0798733	0.0556115	0.0654447	0.0843597	0.0681597
Placebo_0061	0.0292975	0.0639642	0.0521405	0.03064	0.0518877	0.138304
Placebo_0090	0.0893157	0.0542206	0.0642032	0.0961077	0.0871589	0.0445049
Placebo_0104	0.0250965	0.0273703	0.0284126	0.0238485	0.00537154	0.102034
Placebo_0117	0.0869535	0.0578417	0.0822524	0.090903	0.0596543	0.133244
Placebo_0127	0.0340091	0.0304572	0.0749769	0.0263048	0.0351496	0.118439
Placebo_0186	0.0369809	0.0612367	0.0633629	0.0331262	0.0228842	0.141455
Placebo_0198	0.064836	0.110517	0.0879524	0.0629923	0.0952935	0.157131
Placebo_0237	0.188931	0.113687	0.150207	0.19309	0.32657	0.0320637
Placebo_0254	0.160499	0.206242	0.157389	0.164112	0.237761	0.113957
Placebo_0265	0.0296093	0.0334098	0.0368494	0.0271019	0.00589815	0.0561801
Placebo_0322	0.103133	0.0943572	0.0990237	0.118325	0.150813	0.102859
Placebo_0344	0.167695	0.206151	0.176691	0.176059	0.186143	0.375464
Placebo_0364	0.0915398	0.0921621	0.0785949	0.100565	0.115114	0.153368
Placebo_0428	0.163823	0.167275	0.177437	0.16137	0.124536	0.223856
Placebo_0450	0.0848704	0.043167	0.0414948	0.0847288	0.192549	0.0680164
Placebo_0509	0.0851557	0.0913707	0.0728188	0.0757938	0.13312	0.0438638
Placebo_0526	0.0339711	0.049809	0.0431292	0.0402042	0.00580169	0.182847
Placebo_0532	0.126303	0.122818	0.140108	0.139274	0.177337	0.287884
Placebo_0660	0.080333	0.12157	0.0980079	0.0889795	0.0770356	0.213749
Placebo_0661	0.057227	0.0794724	0.0557737	0.0370704	0.0229274	0.0494375
Placebo_0703	0.0172785	0.0140465	0.0190438	0.0183831	0.0173508	0.0894307
Placebo_0720	0.0768436	0.0705201	0.0644071	0.0714297	0.0738972	0.0926158
Placebo_0725	0.0615226	0.0611301	0.057434	0.0624578	0.0813384	0.11413
Placebo_0801	0.110468	0.112439	0.141598	0.123723	0.119641	0.166768
Placebo_0806	0.168312	0.155524	0.126298	0.172846	0.244769	0.129189
Placebo_0911	0.139495	0.0787351	0.108356	0.0553052	0.236502	0.0465026
Placebo_0934	0.114165	0.193502	0.153365	0.127061	0.125374	0.353178
Placebo_0999	0.073761	0.0772069	0.0816672	0.0719243	0.0448602	0.112941
Placebo_1011	0.00330082	0.00600086	0.0014643	0.0098211	0.010408	0.00849283
Placebo_1122	0.0291856	0.0762417	0.0488816	0.0313896	0.0245783	0.0922225
Placebo_1135	0.0644918	0.0489449	0.0629852	0.0745718	0.0427417	0.0268426
Placebo_1199	0.182272	0.164875	0.161868	0.174636	0.179597	0.206202
Placebo_1221	0.00956689	0.0174625	0.00965542	0.00819552	0.0535684	0.0546617
Placebo_1268	0.0201406	0.0228323	0.0473629	0.0484926	0.0315961	0.0537157
Placebo_1334	0.0235053	0.00620476	0.0148369	0.0394591	0.0758755	0.00277568
Placebo_1340	0.0717924	0.0426275	0.0579126	0.0771475	0.0537986	0.01903
Placebo_1341	0.0451222	0.0255485	0.0327936	0.0614231	0.224768	0.0184704
Placebo_1421	0.0655465	0.0413075	0.0535963	0.0599032	0.0591551	0.0201155
Placebo_1480	0.0346748	0.135397	0.105573	0.0467841	0.12711	0.324664
Placebo_1492	0.161001	0.211391	0.188818	0.14578	0.16192	0.285239
Placebo_1509	0.0835824	0.105084	0.0999057	0.0815837	0.0902143	0.156618
Placebo_1513	0.0308128	0.0285699	0.0282825	0.0311727	0.0137934	0.0192582
Placebo_1677	0.0146087	0.0137105	0.00382443	0.018071	0.0037374	0.062655
Placebo_1741	0.0183257	0.0102006	0.00676137	0.0169752	0.0200159	0.0683327
Placebo_1778	0.137097	0.106334	0.100495	0.114723	0.110439	0.21896
Placebo_1795	0.0953238	0.0890537	0.0851856	0.088773	0.0522314	0.16616
Placebo_1806	0.113067	0.0672287	0.0796467	0.128615	0.207804	0.0447867
Placebo_1814	0.0949275	0.107261	0.123115	0.0880119	0.0626632	0.171771
	GSE88885 Time Course Standard Deviation of IFN Signatures: IGS Changes Positive to Negative
PID	IFNA2	IFNB1	IFNW1	IFN Core	MS-IFNB1	HepC-IFNA2
Placebo_1099	0.2242	0.255799	0.271475	0.234906	0.378406	0.416931
Placebo_0765	0.287946	0.274044	0.27341	0.298883	0.405628	0.337732
Placebo_0889	0.250579	0.32367	0.300934	0.264275	0.411394	0.352401
Placebo_0134	0.247308	0.304003	0.322019	0.165376	0.249783	0.500202
Placebo_1308	0.300059	0.289286	0.320836	0.301404	0.549322	0.414587
Placebo_0063	0.214907	0.165563	0.183066	0.233398	0.393587	0.159865
Placebo_0931	0.348893	0.357997	0.363999	0.366734	0.468109	0.460742
Placebo_1299	0.216624	0.33109	0.296865	0.206133	0.184104	0.404201
Placebo_0489	0.224355	0.159381	0.194164	0.204832	0.294245	0.153225
Placebo_1612	0.222983	0.282001	0.25139	0.230487	0.324821	0.37209
Placebo_0742	0.427533	0.38219	0.417665	0.448145	0.640638	0.413386
Placebo_0493	0.279001	0.268991	0.284616	0.316102	0.352322	0.332116
Placebo_0377	0.236999	0.233671	0.2698	0.269165	0.419493	0.282342
Placebo_1238	0.393954	0.360965	0.387656	0.414675	0.600477	0.467394
Placebo_1720	0.266378	0.241501	0.236298	0.264978	0.262771	0.219986
	GSE88885 Time Course Standard Deviation of IFN Signatures: IGS Changes Negative to Positive
PID	IFNA2	IFNB1	IFNW1	IFN Core	MS-IFNB1	HepC-IFNA2
Placebo_0394	0.144849	0.184755	0.136932	0.201473	0.15605	0.306903
Placebo_0800	0.395143	0.348433	0.376915	0.414595	0.610395	0.394058
Placebo_1797	0.207476	0.152401	0.17203	0.222561	0.320565	0.109582
Placebo_1705	0.432081	0.365284	0.399461	0.45044	0.590725	0.396732
Placebo_1496	0.26014	0.317635	0.300405	0.273611	0.458385	0.436523
Placebo_0973	0.232243	0.214715	0.203872	0.232067	0.276561	0.220296
Placebo_1206	0.231042	0.340726	0.291176	0.239728	0.348156	0.486073
Placebo_1265	0.368995	0.286231	0.33036	0.363803	0.526299	0.291339
Placebo_0603	0.184953	0.131351	0.156584	0.212375	0.320341	0.184813
Placebo_0579	0.198325	0.126547	0.170893	0.202046	0.457307	0.148019
Placebo_0897	0.256471	0.235218	0.262491	0.253417	0.358986	0.321431
Placebo_1294	0.273269	0.29439	0.299284	0.286371	0.382996	0.369236
Placebo_1222	0.200991	0.156646	0.188339	0.203963	0.283129	0.130327
Placebo_0666	0.27339	0.287234	0.29517	0.262564	0.291391	0.342813
Placebo_0231	0.387809	0.358992	0.383116	0.394718	0.547155	0.454993
Placebo_1389	0.277058	0.287141	0.291222	0.289646	0.426366	0.356412
Placebo_0929	0.327204	0.298065	0.340424	0.346763	0.544676	0.329947
Placebo_0438	0.20469	0.298578	0.271611	0.217649	0.211538	0.380714

## Sheet: Supplementary Data 10 
Data S10. Standard Deviation (SD) Calculations for GSE88886 Time Course Dataset
GSE88886 Timecourse		IFN Core Signature GSVA Enrichment Score		All Placebo, 33 patients, 3 time-points
	GSE88886 Time Course Standard Deviation of IFN Signatures: Non-Significant Changes in IGS
Patient Identifier	IFNA2	IFNB1	IFNW1	IFN Core	MS-IFNB1	HepC-IFNA2
Placebo_3604	0.124669	0.111863	0.124596	0.121048	0.130415	0.131229
Placebo_3621	0.050657	0.0749072	0.071087	0.0641066	0.0282783	0.182969
Placebo_3624	0.0639698	0.139622	0.101026	0.0615311	0.0388349	0.270443
Placebo_3648	0.0206976	0.0336801	0.0240432	0.0172663	0.0170461	0.0885805
Placebo_3663	0.0114637	0.0271608	0.0111927	0.0150433	0.0203686	0.0709957
Placebo_3697	0.0921898	0.112594	0.0993322	0.0950399	0.0788991	0.135544
Placebo_3688	0.119687	0.240544	0.231687	0.145263	0.148932	0.407201
Placebo_3700	0.124521	0.148421	0.147146	0.124571	0.12237	0.320259
Placebo_3703	0.0892282	0.13853	0.127382	0.0887337	0.0957963	0.296731
Placebo_3725	0.0549077	0.0167638	0.0127929	0.0501308	0.0904464	0.0500389
Placebo_3731	0.0638496	0.101628	0.0727854	0.0648458	0.0296339	0.186899
Placebo_3737	0.109641	0.111312	0.0971581	0.113137	0.156143	0.0894514
Placebo_3745	0.113417	0.173664	0.162515	0.11578	0.124077	0.268954
Placebo_3812	0.0514631	0.106115	0.0921647	0.0618884	0.0288992	0.214063
Placebo_3815	0.0402815	0.0394159	0.0222529	0.0497888	0.0873682	0.0411207
Placebo_3828	0.0332771	0.0506045	0.0481476	0.0155899	0.0842429	0.03991
Placebo_3850	0.133219	0.112796	0.111014	0.138068	0.182544	0.101022
Placebo_3884	0.0600742	0.0403853	0.0475842	0.0580006	0.0453265	0.060744
Placebo_3905	0.076366	0.0849432	0.0694101	0.0810358	0.0435676	0.0641585
Placebo_3928	0.135648	0.1195	0.11941	0.14568	0.219655	0.155657
Placebo_3954	0.0798658	0.140719	0.112947	0.0899021	0.115913	0.316248
Placebo_3972	0.0930849	0.0786719	0.0844107	0.0955633	0.0761783	0.14902
Placebo_3978	0.0940208	0.0929826	0.107258	0.09623	0.111192	0.158024
	GSE88886 Time Course Standard Deviation of IFN Signatures: IGS Changes Negative to Positive
Patient Identifier	IFNA2	IFNB1	IFNW1	IFN Core	MS-IFNB1	HepC-IFNA2
Placebo_3610	0.166246	0.177364	0.197477	0.215551	0.250286	0.32942
Placebo_3768	0.292736	0.317058	0.317603	0.310203	0.433564	0.400056
Placebo_3911	0.176832	0.181459	0.192367	0.202	0.276174	0.140319
Placebo_3987	0.392359	0.332164	0.357709	0.400965	0.529879	0.398397
Placebo_3748	0.183239	0.145119	0.147976	0.211259	0.293585	0.108905
	GSE88886 Time Course Standard Deviation of IFN Signatures: IGS Changes Positive to Negative
Patient Identifier	IFNA2	IFNB1	IFNW1	IFN Core	MS-IFNB1	HepC-IFNA2
Placebo_3993	0.325594	0.329206	0.354347	0.360165	0.537141	0.39579
Placebo_4004	0.320239	0.353345	0.349658	0.331614	0.407217	0.503199
Placebo_3925	0.295037	0.335893	0.348927	0.31992	0.304648	0.462977
Placebo_3831	0.345468	0.333812	0.331359	0.339446	0.534409	0.238003
Placebo_3709	0.136488	0.123406	0.153436	0.205319	0.220119	0.104159

[truncated: 23 more sheets: Supplementary Data 11, Supplementary Data 12, Supplementary Data 13, Supplementary Data 14 , Supplementary Table 15 , Supplementary Data 16, Supplementary Data 17, Supplementary Data 18, Supplementary Data 19, Supplementary Data 20, Supplementary Data 21, Supplementary Data 22, Supplementary Data 23, Supplementary Data 24, Supplementary Data 25, Supplementary Data 26, Supplementary Data 27, Supplementary Data 28, Supplementary Data  29 , Supplementary Data 30 …]
